# Supplementary material for: Molecular and Morpho-Agronomical Characterization of Root Architecture at Seedling and Reproductive Stages for Drought Tolerance in Wheat
Source: PLoS One. 2016 Jun 9;11(6):e0156528. doi: 10.1371/journal.pone.0156528 (PMC4900657; doi:10.1371/journal.pone.0156528)
Supplement: S1 Table — (XLSX) [file pone.0156528.s004.xlsx]

## Sheet: S1
Table S1. Observations recorded for morpho-agronomical traits in field under irrigated and drought stress conditions.
Genotypes	Country	Plant Height_I	Plant Height_D	Tillers per metre_I	Tillers per metre_D	Peduncle length_I	Peduncle length_D	Spike length_I	Spike length_D	Spikelet number per spike_I	Spikelet number per spike_D	Biological yield per metre_I	Biological yield per metre_D	Grain yield per metre_I	Grain yield per metre_D	Thousand kernel weight_I	Thousand kernel weight_D	Harvest Index_I	Harvest Index_D
Abacus(Triticale)	Australia	102	90	40	32	40	35	12.6	11	21	19	69.8	28.4	18.852	13	36.6	30	27.0086	45.7746
Ajanta	India	103	83	50	24	44	34	14.1	13	21	19	21	18.8	7.822	4.286	37.3	23	37.2476	22.7979
AKW770	India	103	98	32	28	40	35	12.2	11	23	19	55.4	51.4	18.054	14.4	32.3	27	32.5884	28.0156
*AL	India	110	104.75	52	24	32	28.5	13	12.4	21	19	30	24.42	10.35	6.21	24	21	34.5	25.43
Ajana	Australia	89	81	42	18	31	26	12.5	11	23	21	13.8	11	2.284	1.8	37.3	22.3	16.5507	16.3636
Alondra	Australia	102	80	64	36	30.5	22	13.5	11	25	23	76.2	50	16.242	13	27.7	22	21.315	26
Amery	Australia	93	83	38	28	47	31	12	11	19	17	46	33.6	15.674	11.2	28.9	24	34.0739	33.3333
Aroona	Australia	88	71	88	42	41	33	9.6	9	23	19	61	43.6	18.6	16	33.4	23	25.5738	36.6972
Attila	Australia	97	81	48	36	36	28	12.3	12	23	21	37.8	25	13.8	8.2	33.1	21	36.5079	32.8
*Bijaga Yellow	India	115	107.3	48	40	42	37.43	11	8	19	19	36	30.4	17.5	10.5	43	42	48.6111	34.5395
Babax	Australia	102	96	40	30	34	30	14	13	23	21	73.8	55.8	28.4	17.2	32	29	38.4824	30.8244
Banks	Australia	93	70	40	36	39	31	10.2	9	21	21	49.6	33.2	8.998	8	17.6	15	18.1411	24.0964
Bencubbiun	Australia	97	85	24	20	31.8	27	12	10	19	17	27.2	16	9.2	6.4	25	19	33.8235	40
Blade	Australia	83	80	84	40	37.5	30	14	12	23	21	55.6	46.6	12.64	8.2	21.5	20	22.7338	17.5966
Brookton	Australia	98	73	80	28	27.1	21	10	9	27	23	75.2	52	19.256	11.2	20.7	17	25.6064	21.5385
BT-Schomburyk	Australia	82	77	64	62	41.5	37	11	9	21	19	96.6	61.2	24.886	13.2	19.6	17	25.7619	21.5686
*C306	India	140	125	64	52	47	44	13	9.5	21	21	52	39.22	28.5714	17.1429	44	42	54.9451	43.7095
*C591	India	136	120	64	32	44	39	13	10	21	21	42	28	14	8.4	41	38	33.3333	30
Calingiri	Australia	93	68	38	30	36.5	31	12	11	23	19	66.4	51	22.718	13	29	26	34.2139	25.4902
Caraziriho	Australia	133	103	36	32	44.5	35	12.5	11	25	21	54.8	23.2	11.136	6.8	22	14	20.3212	29.3103
Carnamh	Australia	98	90	44	16	25.5	24	10.6	10	23	21	37.6	23	11.504	7	28.8	24	30.5957	30.4348
Charter	Australia	136	133	60	24	39	28	11.9	9	21	19	75.4	63.2	20.22	10.8	36	22	26.817	17.0886
Chaunmai18	India	91	75	28	20	29	22	10	8	25	23	53.2	33	10.85	6.4	30.8	19	20.3947	19.3939
Codoux	Australia	110	82	68	32	47	35	10.6	9	21	19	66	26.8	12.862	7.2	29	23	19.4879	26.8657
Compactum	India	81	66	76	36	40	37	6.4	6	19	19	72	48.4	22.386	11.2	25.2	23	31.0917	23.1405
Coryndon	Australia	111	87	44	22	35.8	24	10.5	10	21	21	55.2	34.8	15.24	6.2	26.5	19	27.6087	17.8161
Cranbrook	Australia	95	83	44	42	25.8	25	10.6	10	25	23	40.2	29.2	11.858	6.8	27	21	29.4975	23.2877
Credit	Australia	120	106	46	40	44	39	14.6	12	35	31	79.4	44	22.054	14.4	26.7	24	27.7758	32.7273
Culiacant89	Australia	96	90	30	28	36.5	29.6	9.2	9	19	17	56.8	34.8	13.2	7.2	32	22	23.2394	20.6897
Cunderdin	Australia	93	90	42	38	35.8	31	9.4	9	19	17	66	26	12.6	7.6	20.8	17.5	19.0909	29.2308
Datatine	Australia	85	77	82	40	48	37	9	9	21	19	62.2	44	14.29	4.6	24	16	22.9743	10.4545
DJ105	India	130	86	86	28	56.5	34	12.8	9.7	21	17	63.4	49.4	18.8	11	30	28	29.653	22.2672
DL-153-2	India	77	69	120	60	30.5	22.5	11.6	9.6	21	19	44.2	3.4	10.296	7.382	23.5	23	23.2941	217.118
DSP-1	India	108.5	100	92	24	31.6	27	5.7	5	21	21	44.2	29.6	3	2.4	36	24	6.78733	8.10811
DSP-2	India	116	98	76	50	25.5	24	6.5	6	27	23	60.4	53.6	4.976	3.8	18	16	8.23841	7.08955
DSP-3	India	110	101	110	74	38	27	5.5	4.8	25	25	94.2	45.4	6.698	3	19	17	7.1104	6.60793
DSP-4	India	111	107	74	34	38.5	25	6.4	6	25	21	45.4	29	13	8.6	21	19	28.6344	29.6552
DT-44	India	100	95	60	40	38	34	10	10	23	21	52	44	21.954	17	38.4	34	42.2192	38.6364
DW615	India	137.5	100	146	90	49.2	31	13.4	12	19	17	71	39.2	17.578	9	21.6	20	24.7577	22.9592
Egret	Australia	106	68	120	52	30.8	24	10.5	10	25	23	82.4	22.4	17.928	5	29.2	16	21.7573	22.3214
Eradu	Australia	99	74	72	44	44	26	11	10	23	23	32.4	18.2	23.156	12	28.9	12	71.4691	65.9341
Excaliber	Australia	90	67	32	28	27.8	24	10.5	10	21	21	42	37	11.398	6.8	20.9	19	27.1381	18.3784
F66Tma	Australia	97	85	56	36	42	37	15	12	23	21	30.8	20.4	13.2	9.4	31	29	42.8571	46.0784
Gamenya	Australia	117	90	48	28	31.2	29	9.8	9	23	21	65	25	17.182	9	28.9	11	26.4338	36
GluyasEarly(Triticale)	Australia	118	112	32	24	51.2	44	15.3	13	29	27	82	77.6	13.288	9	31	29	16.2049	11.5979
Gutha	Australia	122	115	68	60	46.2	45	10	9.4	19	17	87.8	72.4	22.1	20.2	41	32	25.1708	27.9006
GW2004-38	India	108	95	52	38	48	40	8.5	8	21	19	60	44	10.082	7	45.5	36	16.8033	15.9091
*GW366	India	90	85	56	32	35	29	12	10	21	21	36	28.4	16	9.6	32	29	44.4444	33.8028
Halberd	Australia	116	106	116	58	45.2	35	11.3	11	21	19	62.6	51.6	29.072	15.4	27	19	46.4409	29.845
HD2009	India	97	85	60	50	39.2	30	11.6	9	19	19	75.6	46.8	7.8	5.4	23	21	10.3175	11.5385
*HD2012	India	110	95	48	28	32	28	13	11.2	21	19	48	28.12	11.4286	6.85714	28	23	23.8095	24.3853
*HD2189	India	104	94	56	24	35	33	13	10.5	23	21	38	30	13.9	8.34	36	34	36.5789	27.8
HD2285	India	91	67	84	44	31	17	10.5	10	19	17	18.2	12.2	4.4	3.6	24	21	24.1758	29.5082
*HD2329	India	90	78	60	32	34	30	14	11	21	19	42	31.6	11.4286	6.85714	37	32	27.2109	21.6998
HD2687	India	112	94	32	28	44	35	11	11	21	19	44.4	29.4	21.582	9.2	32	25	48.6081	31.2925
*HD2687	India	95	85	60	36	34	28	12	7.4	23	21	42	26	10	6	32	29	23.8095	23.0769
HD2781	India	100	90	42	34	38	30	13	11	21	21	50	33	18.4	12.4	23	17	36.8	37.5758
HD2827	India	98	81	64	38	30	24	11.4	10	25	17	73.8	28	18.412	12.8	24	18	24.9485	45.7143
*HD2851	India	76	70	56	24	30	28	11	10.5	21	17	48	24.5	11	6.6	28	21	22.9167	26.9388
*HD2877	India	82	75	48	32	28	26	14	12	23	17	56	30.92	12.5	7.5	31	22.6	22.3214	24.2561
*HD2888	India	128	108	60	44	37	33	13	11.5	21	21	44	33.5	24	14.4	38	39	54.5455	42.9851
HD2891	India	101	81	46	24	27.5	24	11.4	10.5	19	19	37.2	29	11.89	8.6	38.6	30	31.9624	29.6552
HD2930	India	100	80	44	30	39	36	11.8	11	23	19	44	36	15.522	7.2	33.3	21	35.2773	20
*HD2932	India	88	80	56	32	37	33	9	7.8	21	19	44	28	13	7.8	35	31	29.5455	27.8571
*HS240	India	98	90	44	36	36	34	13	9.5	23	21	44	26.8	14.5	8.7	34	28	32.9545	32.4627
HW2001	India	88	80	36	32	37.7	27	11.6	9	19	17	58.6	36	27.122	14.8	28	23	46.2833	41.1111
*HW2004	India	136	119	64	56	48	45	12	9.8	23	23	54	39.22	28.55	17.13	45	42	52.8704	43.6767
I-95-12	India	116	87	86	52	30.8	19	6.6	6	25	21	53.8	39.8	8.6	4.2	18.6	15	15.9851	10.5528
Insignia	Australia	113	67	78	42	32.5	18.6	11.8	11	21	21	58.6	39	12.422	8.4	23.6	16	21.198	21.5385
Irena	Australia	94	82	48	36	38	34	11	11	19	17	67.2	47.2	28.98	12.6	36.6	23	43.125	26.6949
J24	India	104	98	52	34	39.6	33	14.6	13	23	21	73.8	64.2	17.34	12.8	38	24	23.4959	19.9377
*Jairaj	India	104	94	48	40	41	39	12	7	21	17	36	27	15.5	9.3	34	32	43.0556	34.4444
Janz	Australia	96	80	110	62	36.8	28	9.5	8.8	21	21	77	57	17	12.6	29	23	22.0779	22.1053
*Kharachiya local	India	96	82	44	28	39	36	14	10.6	17	17	42	30	13	7.8	31	27	30.9524	26
*K65	India	125	115	52	44.8	38	36	11	9	21	19	48	31.2	20	12	37	35	41.6667	38.4615
K8027	India	105	88	64	32	48	24.5	10	9	21	21	61.2	51.2	19.798	12	23.8	21	32.3497	23.4375
Kalannie	Australia	83	81	38	24	40	33	10	9	19	17	51	30	13.6	7	34	28	26.6667	23.3333
Kalyansona	India	91	88	56	32	45.2	28	11	11	21	21	61.6	51.4	6.8	4.2	29	21	11.039	8.17121
Karlgarin	Australia	91	70	36	24	38.2	34	12	11	25	23	33.8	26	7	5.2	21	19	20.7101	20
Kauz/Gen	Australia	99	78	42	22	28.9	26	12.2	11	25	23	55.2	41.6	18.762	11	25.1	20	33.9891	26.4423
Kea/buc/fct4	Australia	102	90	64	46	40.2	39	12	11	21	19	62	34	21.08	11	28.9	27	34	32.3529
KLP414	Australia	125	120	42	32	49	26	12.4	11	21	21	69.6	73.2	21.102	14	44.3	22	30.319	19.1257
Kotea-1	Australia	111	75	78	24	26.5	19.2	11.5	11	21	21	53.2	20.8	14.022	7.2	32	26	26.3571	34.6154
Kulin	Australia	87	67	66	36	37	30	10.9	10	21	21	63.6	21.8	19.114	4.738	28	24.2	30.0535	21.7339
Kundan	India	129	108	44	36	53	37	10.6	10	23	21	52	32	9	7.2	34	30	17.3077	22.5
Kypo-327	Australia	94	72	40	34	34	30	13	12	21	19	57.8	36	22.502	16.6	39.5	31	38.9308	46.1111
Lira/Tan	Australia	89	79	58	42	29	22	11.3	11	23	23	26.4	22.4	6.332	4.2	27.8	24	23.9848	18.75
Luman	Australia	86	73	56	32	36	30	10.5	10	23	21	38.4	28	11.65	6.8	35	29	30.3385	24.2857
*MACS2496	India	88	82	64	28	29	27	13	11.3	23	17	54	24.9	12.525	7.515	28	24.16	23.1944	30.1807
MN75	India	116	95	52	32	35.4	32	12	12	19	17	66.4	44	17.386	9.6	29.9	25	26.1837	21.8182
MP392	India	104	90	30	22	49.4	39	15	15	23	21	51.2	43.2	15.886	7.852	36	30	31.0273	18.1759
MP4010	India	97	87	50	40	44	35	10.5	9	17	17	36.4	29	17.254	8.222	35	29	47.4011	28.3517
Muir	Australia	109	88	42	34	40	34	12.8	12	21	21	39.6	31.8	7.8	5.6	33	27	19.697	17.6101
*Mukta	India	120	115	56	35.2	44	42	14	13	21	21	46	30	17.5	10.5	34	32	38.0435	35
Nabawa	Australia	131	105	80	72	41.2	28	13	13	21	21	51.8	35.6	21.56	13.2	35	26	41.6216	37.0787
Nanjing	Australia	113	107	110	70	36	35	12	11	23	19	46.4	38	14.584	11.2	33	24	31.431	29.4737
Nayabing	Australia	99	63	66	46	32.1	18	11	10	21	21	57.6	38	17.2	7.2	35	24	29.8611	18.9474
*NI5439	India	132	120	64	48	39	36	12	11	23	21	50	30.6	14	12	36	31	28	39.2157
NIAW34	India	111	111	50	30	46	33	13.6	11	21	21	52.6	36	20.2	8.8	37	29	38.403	24.4444
*NP4	India	124	114	32	28	45	42	14	11.6	19	21	44	34	10	6	39	37	22.7273	17.6471
*NP824	India	138	125	36	28	46	42	13	11.9	21	21	48	37.12	21.4286	12.8571	42	41	44.6429	34.6367
*NP846	India	140	124	48	36	47	44	12	10.6	21	21	46	30	16	9.6	39	37	34.7826	32
NW2033	India	94	88	50	24	32	28	11	11	21	21	34	18	9.006	4.4	28	21	26.4882	24.4444
Olympic	Australia	127.5	112	44	34	30.5	26	11.7	11	23	23	44.6	24	9.6	6.6	29	23	21.5247	27.5
PapagoM86	Australia	96	80	50	32	36	29	12.2	12	25	21	47.8	34	13.4	7.8	32	28	28.0335	22.9412
Pavon	Australia	105	87	54	34	42	36	13	11	23	19	45.8	26.4	17	9.2	33	26	37.1179	34.8485
PBN4364	Australia	98	88	54	30	33	26	12	11	23	19	46.8	28	9.4	5.2	33	26	20.0855	18.5714
PBW226	India	95	86	48	42	36.6	34	10	9	17	17	48.6	42	18.2	9.8	39.4	35	37.4486	23.3333
PBW34	India	94	82	36	36	36.5	30	12	11	19	17	41.2	33.6	12.666	7	37	31.3	30.7427	20.8333
*PBW343	India	95	82	48	28	31	26	11	10.1	23	19	56	33.72	15	9	36	32	26.7857	26.6904
*PBW373	India	95	84	52	24	34	28	12	9.7	23	21	50	34	15	9	35	31	30	26.4706
PBW396	India	103	95	72	64	37	33	12.5	12	23	21	52.8	32	13.2	7	36	26	25	21.875
PBW411	India	94.5	86	32	22	38.2	33	10.5	10	17	17	40	22.8	12.82	9	41.5	36	32.05	39.4737
PBW495	India	83	73	42	28	34	28	10.5	10	17	17	48.4	40.8	17.2	12	35	29	35.5372	29.4118
PBW502	India	100	90	42	34	31	26	10.1	9	19	19	36	26.2	11.454	8	36	31	31.8167	30.5344
PDW274	India	87	78	42	32	34	28	8.2	8	21	19	39.4	35.2	7.996	4.58	29	24	20.2944	13.0114
Perenjori	Australia	108	78	70	50	30	24	11.5	11	23	23	44	34	13.91	6.8	34	28	31.6136	20
Pissilocal	India	134	120	56	42	44	32	15	14	21	19	57.6	36	14.268	7.2	33	29	24.7708	20
Raj1029	India	81	77	36	28	40	28	11.6	11	19	17	52.2	32.4	15.348	8.4	34.3	24	29.4023	25.9259
*Raj1555	India	92	80	48	34	38	36	12	7.5	19	19	38	29.2	16	9.6	38	37	42.1053	32.8767
*Raj3765	India	98	84	60	48	36	32	13	12	19	19	48	32	19.85	11.91	36	33	41.3542	37.2188
Raj4012	India	105.5	93.5	72	46	41.5	32.8	12.2	12	23	19	40.8	32	12.6	8.4	31	26	30.8824	26.25
Raj4016	India	95	86	46	40	38.8	32	11.8	11	19	19	29.6	24.2	6.84	5.2	29	22	23.1081	21.4876
Raj4110	India	114	106	38	32	34.5	28	12.8	12	19	19	54.2	34.4	16	9	42.2	37	29.5203	26.1628
Raj4111	India	96	83	80	68	34	30	13	11	23	21	48.8	33.6	13.6	7.8	36.2	31	27.8689	23.2143
Reeve's	Australia	110	91	82	52	43	31	9.7	7.4	21	17	43.8	30.6	9.6	7	31	27	21.9178	22.8758
Roller1	Australia	94	67	70	52	37.2	29	11	10.5	23	19	45.2	33.4	10.648	5.9	30	21	23.5575	17.6647
Seri-M-82	Australia	97	85	60	36	31.5	28	11.3	11	23	23	59.6	34.8	17.4	11.2	32	26	29.1946	32.1839
Silester	Australia	84	77	52	36	40.2	34	11.3	11	21	21	56.2	32	12.738	7.8	25.9	21	22.6655	24.375
SMST716(Thermotolerant)	India	116	99	62	42	40	34	13.8	12	21	21	44	32	9.056	6.8	28	24	20.5818	21.25
*Sonalika	India	90	83.5	56	44	37	34	13	12	17	17	44	31.36	15.5	9.3	36	34	35.2273	29.6556
Songlen	Australia	94	74	42	40	37	29	8.5	8	21	17	49.2	39	13.6	6.4	29	21	27.6423	16.4103
Spear	Australia	81	75	64	38	35.2	28.2	11	10.5	23	21	34.8	24.2	7.2	5	26	22	20.6897	20.6612
T.sphaerococcum_1	India	112	98	64	56	30	27	8	7.5	27	25	44	30.8	9.586	6.4	28	22	21.7864	20.7792
Strelton	Australia	72	61	32	24	39	32.2	9.4	9	19	19	37.8	28.4	11.68	7.24	27.8	24	30.8995	25.493
Sujata	India	140	130	84	72	47.3	41	9.7	9	19	19	57.2	39.6	16.848	12.8	42	38	29.4545	32.3232
Sulomburyk	Australia	93	88	76	44	36	22	12.2	12	23	21	57	33.4	13.4	8.4	27.8	24.1	23.5088	25.1497
Sunco	Australia	90	75	64	46	35	29	10	10	21	21	45.4	35.8	13.4	9.86	33	28	29.5154	27.5419
Sunmiste	Australia	87.5	82	58	38	30	27	11.8	11	23	23	33	24.2	9	6.8	26.8	23	27.2727	28.0992
Sunstate	Australia	100	73	50	32	36	22	11	11	21	19	30.2	16.4	8.4	4.4	24.1	21	27.8146	26.8293
Swan410	Australia	120	89	76	52	33.5	23.8	7	6.8	21	21	43.8	33	9	5.8	31	28	20.5479	17.5758
T.2503	India	110	100	36	22	45	39.2	21	15	29	23	31.2	20	6.8	5.6	29	23	21.7949	28
T.ampissifolium	India	111	99	46	42	28	21	6	4	27	21	36.4	28.4	7.2	4.4	29	22	19.7802	15.493
T.sphoeroccocum	India	111	101	64	52	30	28	8	7	21	21	48.4	29.6	12.4	6	32	28	25.6198	20.2703
TaharaTriticale	Australia	118	101	64	36	42.5	34	12.2	12	23	21	41.2	26	10	7.2	28.6	22	24.2718	27.6923
Tammin	Australia	93	75	36	36	32	22	9.2	9	21	21	43.2	30.2	9.036	4.6	29	25	20.9167	15.2318
TriticaleTreat	Australia	130	110	48	40	47	45	14	13	31	29	59.4	48.8	9.2	6.8	28	22	15.4882	13.9344
Turaco	Australia	82	78	34	34	28.6	22	10.5	9	21	21	31.4	24	8	6.8	28.2	21	25.4777	28.3333
*UP2338	India	98	90	52	32	36	31	12	11.8	23	21	46	28.72	17.2071	10.3243	37	34	37.4068	35.9481
Veel/Myna	Australia	133	102	68	52	48	40	12	11	15	13	29.6	27.4	6.6	4.2	30	21	22.2973	15.3285
Veery	Australia	81	70	34	24	23	20	10.8	9	17	15	27.4	24	4.6	3.2	26	19.6	16.7883	13.3333
Warigal	Australia	97	70	78	44	29.3	22	11.5	10	25	23	59.2	38	17.43	13	28	21	29.4426	34.2105
WH291	India	108	86.5	80	58	30	26	13	12	19	17	56.2	33.4	13.6	7	35.8	33	24.1993	20.9581
WH416	India	87	75	52	38	26.2	24	12	11	19	19	33	24.2	11.2	5.6	36.3	31	33.9394	23.1405
WL711	India	120	101	66	52	35.2	32	11	11	19	19	41	32	9	6.4	37	31	21.9512	20
WR1755(solidstem)	India	103	90	60	52	32	26	11.3	11	21	21	41.4	28.2	11.35	7.6	32.1	22	27.4155	26.9504
*WR544	India	92	81	56	36	38	32	12	9.8	21	19	46	28.04	21.5	12.9	39	37	46.7391	46.0057
WR546	India	102	92	34	30	37	29	10.8	10	21	21	36.8	24	8.4	5.6	28.6	22	22.8261	23.3333
*Genotypes used for molecular characterization and root architecture study at seedling and reproductive stages for drought tolerance in wheat. I= Irrigated conditions, D=Drought conditions
