# Supplementary material for: Molecular and Morpho-Agronomical Characterization of Root Architecture at Seedling and Reproductive Stages for Drought Tolerance in Wheat
Source: PLoS One. 2016 Jun 9;11(6):e0156528. doi: 10.1371/journal.pone.0156528 (PMC4900657; doi:10.1371/journal.pone.0156528)
Supplement: S2 Table — (XLSX) [file pone.0156528.s005.xlsx]

## Sheet: S2
Table S2. The average amount of the maximum and minimum temperature, relative humidity, rainfall, sunshine hours, evaporation rate and wind speed of each week during the crop growing season for 2010-11 and 2011-12
Week	Tmax (ºC)	Tmin (ºC)	RH (mean)	Rainfall (mm)	Sunshine (hours)	EP (mm)	AWS (kmph)		Tmax (ºC)	Tmin (ºC)	RH (mean)	Rainfall (mm)	Sunshine (hours)	EP (mm)	AWS (kmph)
				2010-11								2011-12
1-7 Nov	29.0429	13.5571	65	0	3.3	3.21429	0.857143		31.3	13.8857	56.3571	0	4.44286	3.21429	2.31429
8-14 Nov	28.4	14.7571	69.2143	0.514286	2.91429	2.87143	0.585714		29.8	14.0714	58.0714	0	6.75714	3.21429	3.97143
15-21 Nov	26.0429	14.7143	74.4286	0.885714	2.65714	4.77143	0.871429		28.3857	12.3286	65.3571	0	5.07143	3.08571	2.8
22-28 Nov	23.2286	12.4857	72.8571	0.114286	2.92857	2.72857	1.07143		26.8	10.7571	64.2857	0	0.871429	2.1	1.42857
29-5 Dec	23.4571	6.52857	65.2857	0	4.64286	2.82857	0.728571		25.7571	9.9	61.4286	0	3.88571	2.54286	3.35714
6-12 Dec	21.5286	5.54286	63.7143	0	1.7	2.22857	0.714286		25.2714	11.4429	69.5714	0	3.62857	2.25714	3.77143
13-19 Dec	22.3714	5.27143	64.5714	0	4.7	2.28571	1.5		21.4429	2.87143	63.2143	0	3.95714	2.65714	2.27143
20-26 Dec	21.1429	5.84286	69.9286	0	3.77143	2.52857	1.37143		20.0143	2	64.5714	0	2.88571	1.77143	1.98571
27 Dec -2 Jan	16.7429	8.01429	77.4286	0.1	1.5	1.44286	2.51429		20.6429	4.74286	80.6429	0	0.6	1.67143	0.928571
3-9 Jan	13.0714	4.18571	74.8571	0	1.04286	2.3	5.11429		18.7286	8.48571	79.6429	0.942857	0.0142857	1.38571	3.11429
10-16 Jan	18.3571	5.75714	70.3571	0	4.12857	2.1	4.77143		19.0429	3.97143	66.6429	1.17143	5.1	2.24286	3.92857
17-23 Jan	20.2143	5.25714	59.0714	0	6.32857	3.82857	5		15.8286	3.91429	74.5	0	1.8	2.04286	4.28571
24-30 Jan	20.8143	5.37143	60.5714	0	4.65714	3.17143	2.95714		20.4429	4.91429	64.5714	0	7.21429	2.84286	5.07143
31 Jan-6 Feb	23.4143	8.01429	66.0714	0	5.35714	3.58571	2.98571		21.8429	6.64286	64.5714	0	5.64286	3.18571	4.38571
7-13 Feb	23.9429	10.4	65.8571	0.914286	5.41429	3.11429	3.57143		20.2571	6.6	52.2857	0	6.9	4.18571	5.64286
14-20 Feb	21.6429	10.2571	76.2143	3.01429	4.51429	2.57143	3.61429		21.9571	7.81429	50.1429	0	5.95714	3.95714	6.31429
21-27 Feb	22.9571	9.02857	72	3.2	5.05714	2.47143	1.21429		25.6	9.45714	52.3571	0	7.5	4.95714	6.05714
28 Feb-6 Mar	22.6571	10.7286	73.0714	0.328571	3.45714	1.78571	2.87143		28	10.925	52.9375	0	7.4	5.4875	4.7875
7-13Mar	26.5429	11.7286	62.3571	0	20.1286	4.38571	3.75714		27.0286	8.42857	52.3571	2.74286	6.7	5.41429	4.08571
14-20 Mar	31.7571	13.9714	60.9286	0	6.7	4.62857	1.67143		30.5286	13.9714	54	0	6.68571	4.05714	4.3
21-27 mar	32.4571	14.5	54.2857	0	8.71429	5.55714	2.51429		30.9714	14.5	44.8571	0	6.44286	6.07143	8.14286
28 Mar-3 April	33.3286	15.6143	52.7857	0	8.18571	6.3	3.61429		34.6	17.6286	47.7143	0	7.1	7.72857	5.71429
4-10 Apr	33.1714	14.3286	45.2857	0	8.81429	6.41429	2.72857		37.2143	19.3429	47.7143	0	8.54286	7.6	4.6
11-17 Apr	34.0857	18.6143	51.9286	0	4.75714	5.24286	2.41429		32.3714	18.2143	68.2143	0.971429	5.44286	5.64286	5.57143
18-24 Apr	35.4857	16.4429	38.9286	0.314286	9.12857	6.11429	3.61429		35.6571	20.6286	49.7857	0	7.74286	7.14286	7.02857
25 Apr-1 May	38.6667	22.1667	40.5833	0	8.51667	7.28333	3.68333		36.2429	18.9	52.2143	0.314286	7.97143	7.67143	6.97143
where Tmax= maximum temperature, Tmin= minimum temperature, RH= realtive humidity, EP= evaporation rate, AWS= average wind speed
