# Supplementary material for: Molecular and Morpho-Agronomical Characterization of Root Architecture at Seedling and Reproductive Stages for Drought Tolerance in Wheat
Source: PLoS One. 2016 Jun 9;11(6):e0156528. doi: 10.1371/journal.pone.0156528 (PMC4900657; doi:10.1371/journal.pone.0156528)
Supplement: S5 Table — (XLSX) [file pone.0156528.s008.xlsx]

## Sheet: S5
Table S5. Observations recorded for root traits in PVC pipes and morpho-agronomical traits in field under drought stress conditions
		Root traits of genotypes grown in PVC pipe								Agro-morphological traits of genotypes grown in field
	Genotypes	SH	RL	RL_SH	RBM	SBM	RBM_SBM	ETL	TTL	PH	TN	PL	SL	BYD	GYD	TKW
1	AL	24	90	3.75	0.63	2.07	30.4348	1	3	104.75	3	28.5	12.4	12.21	2.07	21
2	B.yellow	33	120	3.63636	1.91	2.5	76.4	1	2	107.3	5.4	37.43	8	15.2	3.5	42
3	C591	38	128	3.36842	1.6	2	80	2	3	120	4	39	10	14	2.8	38
4	GW366	31	68	2.19355	0.6	1.5	55	1	2	85	4.5	29	10	14.2	3.2	29
5	HD2012	29.5	73	2.47458	0.85	1.68	50.5952	1	1	95	3	28	11.2	14.06	2.28571	23
6	HD2189	32	77	2.40625	0.46	0.71	64.7887	1	1	94	4	33	10.5	15	2.78	34
7	HD2329	27	75	2.77778	1.2	2.2	54.5455	1	3	78	4.33333	30	11	15.8	2.28571	32
8	HD2851	26	75	2.88462	0.75	1.1	68.1818	1	1	70	3.16667	28	10.5	12.25	2.2	21
9	HD2877	28	65	2.32143	0.98	1.62	60.4938	2	2	75	4.33333	26	12	15.46	2.5	22.6
10	HD2932	30	69	2.3	1.1	1.8	61	2	3	80	4	33	7.8	14	2.6	31
11	Raj1555	28	96	3.42857	1.22	2.37	29	2	2	80	4	36	7.5	14.6	3.2	37
12	HS240	30	99	3.3	1.2	2	60	1	3	90	4.5	34	9.5	13.4	2.9	28
13	Jairaj	32	90	2.8125	0.91	1.73	52.6012	2	2	94	4.2	39	7	13.5	3.1	37
14	K_local	26	63	2.42308	0.8	1.6	50	2	3	82	3.3	36	10.6	15	2.6	27
15	K65	28.4	95	3.34507	0.73	1.87	39.0374	1	1	115	6.33333	36	9	15.6	4	35
16	MACS2496	29	70	2.41379	0.54	1.13	47.7876	1	2	82	3.66667	27	11.3	12.45	2.505	24.16
17	Mukta	33	118	3.57576	0.8	2	40	2	2	115	5.8	44	13	15	3.5	38
18	NP4	33	110	3.33333	0.96	1.85	51.8919	3	3	114	5	42	11.6	17	2	37
19	NP824	34	124	3.64706	1.56	2.42	64.4628	1	2	125	5.33333	42	11.9	18.56	4.28571	41
20	NP846	35	121	3.45714	1.4	2.21	63.3484	1	1	124	5	44	10.6	15	3.2	37
21	PBW343	32	90.5	2.82812	1.6	2.7	59.2593	2	3	82	5	26	10.1	16.86	3	32
22	HD2687	28	87	3.10714	1	1.5	67	2	3	85	4.6	28	7.4	13	2	29
23	C306	39	137	3.51282	1.91	2.02	77.2277	2	3	125	7.6	44	9.5	19.61	5.71429	42
24	PBW373	30	85	2.83333	1.4	2.3	60.8696	2	3	84	4.1	28	9.7	17	3	31
25	HW2004	37.5	130	3.46667	1.46	2.29	63.7555	1	3	119	6.5	45	9.8	19.61	5.71	42
26	Raj3765	30	74	2.46667	0.53	0.87	60.9195	2	2	84	5	32	12	16	3.97	33
27	Sonalika	26	65	2.5	0.9	1.5	60	1	1	83.5	4.66667	34	12	15.68	3.1	34
28	UP2338	24.5	88	3.59184	0.8	1.8	44.4444	2	3	90	4.3	31	11.8	14.36	3.44143	34
29	HD2888	34	124	3.64706	1.46	1.98	73.7374	1	1	108	7	33	11.5	16.75	4.8	39
30	WR544	36	112	3.11111	1.02	1.5	68	2	4	81	5.8	32	9.8	14.02	4.3	37
31	NI5439	32	122	3.8125	1.23	1.53	80.3922	2	2	112	5.9	45	9	16.6667	3.42857	37
SH=Shoot height; RL=root length; RL_SH=ratio of root length and shoot height; RBM=root biomass; SBM=shoot biomass; RBM_SBM= ratio of root biomass and shoot biomass; ETL=effective tillers per plant; TTL=total tillers per plant; PH= plant height; TN=number of tillers per plant; PL=peduncle length; SL=spike length; BYD=biological yield per plant; GYD=grain yield per plant; TKW=thousand kernel weight.
