# Supplementary material for: Molecular and Morpho-Agronomical Characterization of Root Architecture at Seedling and Reproductive Stages for Drought Tolerance in Wheat
Source: PLoS One. 2016 Jun 9;11(6):e0156528. doi: 10.1371/journal.pone.0156528 (PMC4900657; doi:10.1371/journal.pone.0156528)
Supplement: S6 Table — (XLSX) [file pone.0156528.s009.xlsx]

## Sheet: S6
Table S6. Variation recorded among drought tolerant and drought sensitive genotypes for various root traits at 6 and 9 days old seedling stage under control conditions
	Total Root Length(mm)				longest root (mm)				TotProjArea(mm2)				TotSurfArea(mm2)				TotVolume(mm3)				Coleoptile length (mm)				Shoot length (mm)
Treatment	6 Days		9 days		6 Days		9 days		6 Days		9 days		6 Days		9 days		6 Days		9 days		6 Days		9 days		6 Days		9 days
	Mean	S.E. (±)	Mean	S.E. (±)	Mean	S.E. (±)	Mean	S.E. (±)	Mean	S.E. (±)	Mean	S.E. (±)	Mean	S.E. (±)	Mean	S.E. (±)	Mean	S.E. (±)	Mean	S.E. (±)	Mean	S.E. (±)	Mean	S.E. (±)	Mean	S.E. (±)	Mean	S.E.
C306	658.12	20.95	903.96	91.52	153.07	6.65	192.4	21.47	963.54	62.71	1162.77	72.02	1652.96	226.27	2581.34	92.1	902.79	59.18	1304.27	16.29	80.45	4.96	87.47	3.84	142.83	2.89	169.75	2.84
HW2004	649.87	22.09	844	26.19	128.43	2.32	204.36	13.46	902.87	50.03	972	95.1	1553.63	298.77	2831.72	116.11	1187.93	82.03	1171.96	145.33	74.92	2.94	89.6	4.68	131.55	0.27	153.33	6.01
HD2888	591.21	19.3	721.41	16.84	163.82	14.09	214.85	31.48	770.44	69.26	816.46	28.15	1565	88.44	2753.73	135.15	1005.11	27.86	879.5	94.38	74.01	2.19	84.33	8.09	127.02	2.84	167.73	5.09
NI5439	804.66	101.74	976.55	109.02	170.75	9.84	211.82	4.01	1086.72	127.37	1193.99	122.4	1751.02	384.53	3014.02	400.13	1291.89	138.17	1251.57	121.33	72.79	1.39	85.33	5.36	136.75	13.43	156.67	3.93
HD2012	674.04	91.17	935.92	26.23	130.43	20.51	163.87	1.09	855.06	90.69	1159.19	99.65	1441.7	313.07	2352.9	90.76	941.69	148.66	1237.17	221.05	61.9	1.92	69	2.31	115.3	7.85	125	2.89
HD2851	531.18	21.6	793.49	39.72	144.94	5.76	175.89	6.75	735.17	33.17	1035.19	19.31	1252.16	60.65	2309.6	104.19	896.69	51.5	1181.66	24.85	51.98	3.63	53.22	4.22	105.21	0.45	116.67	7.27
HD2877	651.51	15.32	921.01	23.39	167.24	7.09	189.24	8.71	884.26	26.68	1074.09	27.04	1374.35	84.94	2777.99	83.83	1057.1	40.08	1048.7	36.28	60.32	4.08	69.67	2.03	110.72	5.81	117	4.93
MACS2496	699.86	31.93	1036.83	87.9	163.1	14.04	179.85	31.01	946.73	43.15	1235.23	77.79	1480.58	244.4	2474.24	170.03	1125.55	50.47	1246.59	40.32	60.67	2.03	66.67	4.91	111	5.57	121	4.16
C.D.	N/A		N/A		N/A		52.19		N/A		250.3		786.34		552.55		N/A		N/A		9.94		14.9		17.58		13.8
SE(m)	720.69		67.17		11.88		17.04		73.7		81.73		256.76		180.42		88.92		117.61		3.25		4.87		5.74		4.51
SE(d)	1019.21		94.99		16.8		24.1		104.23		115.58		363.11		255.15		125.75		166.33		4.59		6.88		8.12		6.37
C.V.	137.54		13.05		12.84		14.09		14.29		13.09		13.09		11.63		14.65		17.48		8.38		12.37		8.27		8.32
C.D.= critical difference; S.E.(m)= standard error mean;SE (d) standard error difference; C.V.=coefficient of variance
